# Supplementary material for: Structural mechanisms of the human cardiac sodium-calcium exchanger NCX1
Source: Nat Commun. 2023 Oct 4;14:6181. doi: 10.1038/s41467-023-41885-4 (PMC10550945; doi:10.1038/s41467-023-41885-4)
Supplement: Supplementary file 9 — Source Data [file 41467_2023_41885_MOESM9_ESM.xlsx]

## Sheet: Fig 1c
	Fig 1c
	WT
	exp	peak current (pA)	steady-state current (pA)	fractional activity
	1	99	8.9	0.089899
	2	53	11	0.207547
	3	69	12	0.173913
	4	28	1.6	0.0571429
	5	17	2.5	0.147059
	6	16.2	6	0.37037
	7	119	14	0.117647
	8	106	11	0.103774
	D341-365
	exp	peak current (pA)	steady-state current (pA)	fractional activity
	1	47	4	0.0851064
	2	91	28	0.307692
	3	11	2	0.181818
	4	14	4.9	0.35
	5	39	13	0.333333
	6	32	2	0.0625
	7	66	8.6	0.130303
	8	91	6	0.0659341
	9	125	29	0.232
	10	91	6	0.0659341

## Sheet: Fig 3c
	Fig 3c
	E242A/E579A					WT
	exp	peak current (pA)	steady-state current (pA)	fractional activity		exp	peak current (pA)	steady-state current (pA)	fractional activity
	1	95	3	0.0315789		1	99	8.9	0.089899
	2	142	8	0.056338		2	53	11	0.207547
	3	26	7	0.269231		3	69	12	0.173913
	4	19	6	0.315789		4	28	1.6	0.0571429
	5	4	0.6	0.15		5	17	2.5	0.147059
	6	7.5	2.6	0.346667		6	16.2	6	0.37037
						7	119	14	0.117647
						8	106	11	0.103774
	D685-697
	exp	peak current (pA)	steady-state current (pA)	fractional activity
	1	13	9.14	0.703077
	2	14	8.5	0.607143
	3	14.6	12	0.821918
	4	35	29	0.828571
	5	10.3	6.2	0.601942
	6	20	15	0.75
	7	13	8.4	0.646154
